# Supplementary material for: Bioactive Compounds and Their Impact on Protein Modification in Human Cells
Source: Int J Mol Sci. 2022 Jul 4;23(13):7424. doi: 10.3390/ijms23137424 (PMC9266987; doi:10.3390/ijms23137424)
Supplement: Supplementary file 1 [file ijms-23-07424-s001.zip]

Archive with 1 entries (1 files):
- ijms-1756369-supplementary.pdf
